# Supplementary material for: (1R,1′S)-1,1′-Dihydr­oxy-1,1′-biisobenzofuran-3,3′(1H,1′H)-dione
Source: Acta Crystallogr Sect E Struct Rep Online. 2009 Oct 31;65(Pt 11):o2961. doi: 10.1107/S1600536809044961 (PMC2971025; doi:10.1107/S1600536809044961)
Supplement: Supplementary file 2 [file e-65-o2961-Isup2.hkl]

# 
# h,k,l, Fc-squared, Fo-squared, sigma(Fo-squared) and status flag 
# 
data_I
_shelx_title ' B in       P21/c' 
_shelx_refln_list_code          4 
_shelx_F_calc_maximum       85.11 
_exptl_crystal_F_000       308.00 
_reflns_d_resolution_high  0.8123 
 
loop_ 
 _symmetry_equiv_pos_as_xyz 
 'x, y, z' 
 '-x, y+1/2, -z+1/2' 
 '-x, -y, -z' 
 'x, -y-1/2, z-1/2' 
 
_cell_length_a     8.2260 
_cell_length_b     7.9690 
_cell_length_c    10.8590 
_cell_angle_alpha  90.000 
_cell_angle_beta  114.030 
_cell_angle_gamma  90.000 
 
_shelx_F_squared_multiplier     1.000 
 
loop_ 
 _refln_index_h 
 _refln_index_k 
 _refln_index_l 
 _refln_F_squared_calc 
 _refln_F_squared_meas 
 _refln_F_squared_sigma 
 _refln_observed_status 
   1   0   0     3830.86     3448.09     22.43 o 
   2   0   0     2159.42     2054.21     23.32 o 
   3   0   0       50.46       50.44      3.71 o 
   4   0   0      101.30       95.94      5.14 o 
   5   0   0      618.98      654.84     18.03 o 
   6   0   0       19.58       19.69      5.44 o 
   7   0   0       19.38       28.46      6.08 o 
   8   0   0       61.10       61.88      8.25 o 
   9   0   0       17.46       13.40     16.29 o 
   1   1   0      753.98      669.47     12.18 o 
   2   1   0      349.89      288.39      8.19 o 
   3   1   0      737.34      632.64     16.95 o 
   4   1   0       10.25        8.44      7.37 o 
   5   1   0      235.70      233.59      7.85 o 
   6   1   0       33.99       35.42      5.77 o 
   7   1   0      147.81      156.53      8.57 o 
   8   1   0        0.20       10.33     10.68 o 
   9   1   0       23.15        5.41     16.14 o 
   0   2   0      951.22     1022.04     18.49 o 
   1   2   0      857.34      839.88     18.09 o 
   2   2   0        1.46        3.33      6.36 o 
   3   2   0       35.02       40.27      4.07 o 
   4   2   0      715.50      673.70     16.76 o 
   5   2   0      117.82      108.28      6.34 o 
   6   2   0       49.10       51.34      6.41 o 
   7   2   0        3.34        1.42      6.03 o 
   8   2   0       35.13       35.77      7.85 o 
   9   2   0        0.54       -8.08     12.36 o 
   1   3   0      727.41      830.87     21.30 o 
   2   3   0      912.05      863.51     22.48 o 
   3   3   0       78.50       77.04      5.06 o 
   4   3   0       39.80       40.29      4.68 o 
   5   3   0        9.29        6.07      8.60 o 
   6   3   0      155.37      142.49      8.45 o 
   7   3   0      135.43      123.04      8.97 o 
   8   3   0        5.43        2.55     12.17 o 
   0   4   0     1858.45     2314.13     38.47 o 
   1   4   0      137.78      145.08      7.03 o 
   2   4   0      337.92      393.17     11.57 o 
   3   4   0       61.29       64.90      5.89 o 
   4   4   0       54.11       47.77      5.98 o 
   5   4   0        1.70       -5.60      9.15 o 
   6   4   0       63.33       54.03      7.87 o 
   7   4   0        0.25       -2.20      6.03 o 
   8   4   0        0.92       21.53      6.66 o 
   1   5   0       75.34      101.32      6.72 o 
   2   5   0      618.73      599.24     17.79 o 
   3   5   0      105.11      109.65      7.95 o 
   4   5   0      124.44      107.93      8.31 o 
   5   5   0       22.40       -9.90     12.13 o 
   6   5   0       12.64        4.66     14.16 o 
   7   5   0       26.42       30.35      8.86 o 
   0   6   0      144.98      155.67      8.55 o 
   1   6   0        0.67        3.90     10.56 o 
   2   6   0        9.49        6.19     12.60 o 
   3   6   0      132.02      125.66      9.54 o 
   4   6   0       30.68       12.25      8.16 o 
   5   6   0       66.65       55.38      8.42 o 
   6   6   0        4.70       -1.16     13.19 o 
   7   6   0       18.58       22.41      9.31 o 
   1   7   0       14.38        5.81     13.26 o 
   2   7   0      185.34      192.55     10.94 o 
   3   7   0        5.99       20.54     13.94 o 
   4   7   0        3.31      -10.52     11.04 o 
   5   7   0        1.09      -11.60     11.82 o 
   6   7   0       44.81       41.61     10.12 o 
   0   8   0       28.11       21.02     13.88 o 
   1   8   0       91.65       96.36     10.41 o 
   2   8   0       15.23        7.14     16.69 o 
   3   8   0        6.04        1.51     16.07 o 
   4   8   0        3.48       11.04     15.53 o 
   5   8   0        5.63       23.33     17.94 o 
   1   9   0        0.00       -2.43     13.49 o 
   2   9   0        0.81       22.97     15.20 o 
   3   9   0        3.06       20.63     16.88 o 
  -9   1   1        9.12       23.19     16.10 o 
  -8   1   1       13.36       -4.25     12.31 o 
  -7   1   1       11.10       11.84     10.26 o 
  -6   1   1      399.23      424.80     12.82 o 
  -5   1   1      786.57      789.63     23.28 o 
  -4   1   1        1.08        0.95      7.11 o 
  -3   1   1       74.63       78.87      4.10 o 
  -2   1   1     4871.30     4490.53     35.21 o 
  -1   1   1     3354.78     3193.76     28.33 o 
   0   1   1      717.32      786.09     72.10 o 
   1   1   1      176.46      172.26      4.61 o 
   2   1   1        2.51        3.36      5.27 o 
   3   1   1       47.10       42.03      3.76 o 
   4   1   1        2.30       -3.21      6.81 o 
   5   1   1       23.98       23.57      4.80 o 
   6   1   1       10.19       15.29     10.21 o 
   7   1   1        3.68       -5.96     12.17 o 
   8   1   1        1.96        4.87     12.20 o 
  -9   2   1       27.39       43.40      7.68 o 
  -8   2   1       56.53       56.56      7.40 o 
  -7   2   1       88.12       74.98      7.64 o 
  -6   2   1       55.02       45.55      6.38 o 
  -5   2   1       62.49       60.90      5.44 o 
  -4   2   1      111.34      102.29      5.23 o 
  -3   2   1       26.92       28.85      3.78 o 
  -2   2   1      461.66      411.94     11.73 o 
  -1   2   1      249.40      239.68      7.19 o 
   0   2   1     1674.53     2039.24    103.30 o 
   1   2   1      284.11      275.89      8.31 o 
   2   2   1      581.47      575.49     16.59 o 
   3   2   1      408.29      359.04     10.35 o 
   4   2   1        5.94       -1.16      7.80 o 
   5   2   1        1.32        8.86      8.46 o 
   6   2   1       26.17        6.26     11.44 o 
   7   2   1      125.05      163.30      9.16 o 
   8   2   1        0.00       10.19     13.71 o 
  -9   3   1       20.76       35.05      8.46 o 
  -8   3   1       14.09       -1.16     13.73 o 
  -7   3   1       77.71       83.53      7.80 o 
  -6   3   1       37.97       16.27     12.25 o 
  -5   3   1       35.37       31.09      5.46 o 
  -4   3   1        1.09        1.25      8.22 o 
  -3   3   1      302.04      272.18      8.52 o 
  -2   3   1       11.75       -6.52      6.52 o 
  -1   3   1      184.40      226.40      7.40 o 
   0   3   1      329.45      402.05     29.90 o 
   1   3   1      523.30      627.02     15.78 o 
   2   3   1        0.18       -4.37      5.98 o 
   3   3   1       39.29       25.00      4.52 o 
   4   3   1      249.00      236.86      8.30 o 
   5   3   1      164.44      149.89      7.62 o 
   6   3   1        0.45        2.91     11.27 o 
   7   3   1       16.97       19.55     13.73 o 
   8   3   1        0.03        0.00     13.52 o 
  -8   4   1        4.82       16.92     12.01 o 
  -7   4   1       20.01        9.93      7.40 o 
  -6   4   1        3.70       -5.39     11.23 o 
  -5   4   1       10.54       11.25     10.21 o 
  -4   4   1       16.87       15.18      5.39 o 
  -3   4   1       34.08       39.11      5.51 o 
  -2   4   1      163.08      165.46      7.70 o 
  -1   4   1       63.98       59.48      5.49 o 
   0   4   1      968.84     1119.39     47.69 o 
   1   4   1      336.88      369.77     11.31 o 
   2   4   1      101.83       95.83      6.39 o 
   3   4   1        0.05        2.27      8.34 o 
   4   4   1        0.02        0.00      9.36 o 
   5   4   1       18.16       17.80     11.04 o 
   6   4   1        0.56      -10.56     10.56 o 
   7   4   1        3.05      -14.46     14.46 o 
   8   4   1        5.41        1.47     13.87 o 
  -8   5   1       15.43       30.68      8.30 o 
  -7   5   1        0.00       12.62     13.73 o 
  -6   5   1       43.65       41.82      7.42 o 
  -5   5   1      399.82      342.33     11.86 o 
  -4   5   1        3.20       19.43      5.98 o 
  -3   5   1      125.04      131.15      8.43 o 
  -2   5   1      127.78      119.92      8.14 o 
  -1   5   1        3.12        4.23      5.13 o 
   0   5   1      143.63      143.97     10.62 o 
   1   5   1       36.66       11.44     12.22 o 
   2   5   1       66.57       65.78      6.88 o 
   3   5   1        3.84       11.98     10.40 o 
   4   5   1       72.29       64.54      7.69 o 
   5   5   1       13.14       30.18      6.41 o 
   6   5   1        4.41        7.30     13.00 o 
   7   5   1       21.02        8.25     16.17 o 
  -7   6   1        0.36        4.33     14.75 o 
  -6   6   1        1.62        0.00     12.22 o 
  -5   6   1       22.98       17.33     14.92 o 
  -4   6   1       29.34       12.91      7.97 o 
  -3   6   1       24.28       14.33      7.02 o 
  -2   6   1       10.30       13.26     11.77 o 
  -1   6   1        5.21        3.81     10.56 o 
   0   6   1        9.00       -0.96      7.23 o 
   1   6   1       57.02       73.90      7.71 o 
   2   6   1      251.19      256.60     10.99 o 
   3   6   1      121.36      112.84      9.13 o 
   4   6   1       75.61       70.83      8.66 o 
   5   6   1        5.24       10.14      7.89 o 
   6   6   1        1.64      -14.30     14.30 o 
  -6   7   1       43.63       17.57     10.31 o 
  -5   7   1        0.96        2.88     13.35 o 
  -4   7   1        4.96       14.94     13.66 o 
  -3   7   1       74.53       57.66      9.81 o 
  -2   7   1        0.01       -2.69      9.95 o 
  -1   7   1        7.39       16.57      6.78 o 
   0   7   1       95.62       93.70      9.68 o 
   1   7   1      201.84      225.45     11.48 o 
   2   7   1        2.56       -5.55     12.01 o 
   3   7   1      234.04      235.05     12.20 o 
   4   7   1       10.45        8.25     16.19 o 
   5   7   1       56.37       34.10      8.96 o 
   6   7   1        0.40        6.36     17.23 o 
  -5   8   1        2.49       16.61     14.49 o 
  -4   8   1        5.29       20.47     15.95 o 
  -3   8   1       37.67       33.22      9.91 o 
  -2   8   1       37.92       26.81     18.35 o 
  -1   8   1        0.16      -11.34     11.89 o 
   0   8   1        0.11       -5.62      7.55 o 
   1   8   1       68.25       70.49      9.65 o 
   2   8   1       67.24       63.99      9.84 o 
   3   8   1       29.78       33.33      9.93 o 
   4   8   1        1.76       -7.49     12.60 o 
   5   8   1        0.63       13.47     17.68 o 
  -3   9   1       42.24       30.88     20.59 o 
  -2   9   1       20.55       -4.96     14.68 o 
  -1   9   1        2.18       -6.05     12.64 o 
   0   9   1        0.00       12.52     10.86 o 
   1   9   1       13.15        9.60     18.37 o 
   2   9   1        4.17      -14.80     14.80 o 
   3   9   1        0.08      -13.35     15.46 o 
  -9   0   2       16.39       16.45      7.87 o 
  -8   0   2        0.07        9.52     11.44 o 
  -7   0   2      148.82      176.28      8.57 o 
  -6   0   2        4.24       -2.77      8.67 o 
  -5   0   2        5.36        9.88      8.01 o 
  -4   0   2      277.04      251.48      7.86 o 
  -3   0   2        4.88        0.69      5.91 o 
  -2   0   2     4881.90     5283.98     40.61 o 
  -1   0   2      517.97      559.01     12.17 o 
   0   0   2      982.18      878.07     11.97 o 
   1   0   2     1536.02     1392.47     19.65 o 
   2   0   2      618.38      575.33     15.30 o 
   3   0   2     1037.36     1009.60     22.78 o 
   4   0   2      319.50      333.96      9.92 o 
   5   0   2        0.14        8.91      8.13 o 
   6   0   2      558.98      590.39     18.25 o 
   7   0   2        4.71        2.15     11.06 o 
   8   0   2       38.57       52.91      7.59 o 
  -9   1   2        8.65        8.18      7.02 o 
  -8   1   2        2.33        5.27     11.79 o 
  -7   1   2       27.05       25.96      6.12 o 
  -6   1   2       58.84       65.94      6.08 o 
  -5   1   2      144.19      149.84      6.25 o 
  -4   1   2       14.71       11.87      3.66 o 
  -3   1   2     1675.94     1429.57     23.73 o 
  -2   1   2     3309.83     3235.13     30.11 o 
  -1   1   2     3436.04     3666.87     29.41 o 
   0   1   2      731.73      731.24     53.49 o 
   1   1   2       15.77        4.89      5.84 o 
   2   1   2      265.38      266.98      8.05 o 
   3   1   2      256.34      250.36      6.86 o 
   4   1   2      123.65      127.85      6.01 o 
   5   1   2       68.98       60.19      6.13 o 
   6   1   2       18.98       24.84      5.93 o 
   7   1   2      140.12      144.83      9.23 o 
   8   1   2        5.61        5.22     14.23 o 
  -9   2   2        5.46        6.38     13.24 o 
  -8   2   2       12.35        6.50     12.74 o 
  -7   2   2        2.40        7.54      5.29 o 
  -6   2   2       62.47       56.36      6.15 o 
  -5   2   2      196.87      170.45      6.94 o 
  -4   2   2      200.19      178.12      6.31 o 
  -3   2   2       36.54       35.05      3.88 o 
  -2   2   2      486.41      449.92     12.90 o 
  -1   2   2       46.30       48.84      3.76 o 
   0   2   2       23.89       20.88      3.48 o 
   1   2   2       33.80       41.30      3.71 o 
   2   2   2      955.79      989.13     22.06 o 
   3   2   2       73.57       79.35      5.04 o 
   4   2   2       80.28       88.71      5.54 o 
   5   2   2        5.94        2.43      8.06 o 
   6   2   2        8.15        4.89     10.64 o 
   7   2   2        3.61       11.63      6.29 o 
   8   2   2        4.74       -6.45     13.09 o 
  -9   3   2        0.46        0.00     13.47 o 
  -8   3   2       11.54       -2.22     13.78 o 
  -7   3   2        0.61        3.90     10.61 o 
  -6   3   2        0.79       10.71     10.52 o 
  -5   3   2        2.66       11.30      4.35 o 
  -4   3   2       51.58       41.98      5.01 o 
  -3   3   2      191.25      152.66      6.87 o 
  -2   3   2     1017.90      977.26     24.88 o 
  -1   3   2       84.56       91.38      5.21 o 
   0   3   2      308.56      348.30     24.48 o 
   1   3   2      986.42     1180.58     26.11 o 
   2   3   2      592.18      603.34     16.57 o 
   3   3   2       79.29       88.70      5.68 o 
   4   3   2      161.77      156.44      7.27 o 
   5   3   2        6.50        9.79      8.67 o 
   6   3   2        1.24      -11.23     11.23 o 
   7   3   2       10.58        0.00     12.29 o 
   8   3   2        1.81       17.42      7.09 o 
  -8   4   2       21.84       26.07      7.82 o 
  -7   4   2       15.84       25.27      6.90 o 
  -6   4   2      128.64      106.08      8.19 o 
  -5   4   2       49.88       40.72      6.12 o 
  -4   4   2       20.84       15.08      5.91 o 
  -3   4   2       11.47       -0.57      7.28 o 
  -2   4   2        0.19       -7.02      7.02 o 
  -1   4   2        7.49        9.74      7.82 o 
   0   4   2       20.63       26.22      5.97 o 
   1   4   2       62.63       73.59      5.75 o 
   2   4   2      113.53      117.42      6.82 o 
   3   4   2      711.40      759.27     21.49 o 
   4   4   2      118.14      104.57      7.60 o 
   5   4   2       23.12       10.02      7.07 o 
   6   4   2       22.98       18.46      7.00 o 
   7   4   2       12.41       -7.35     14.70 o 
  -8   5   2        2.67        9.67     15.20 o 
  -7   5   2        5.82       -5.58     11.32 o 
  -6   5   2        3.87        9.00     11.46 o 
  -5   5   2        0.03        7.37     12.67 o 
  -4   5   2      131.26      121.70      8.64 o 
  -3   5   2       61.81       53.21      7.36 o 
  -2   5   2       11.75       10.16      9.71 o 
  -1   5   2        8.18       -0.59      7.75 o 
   0   5   2      148.45      187.58      9.61 o 
   1   5   2        0.74        1.70     10.45 o 
   2   5   2       18.08       16.07     10.02 o 
   3   5   2        2.29       11.46     10.73 o 
   4   5   2       13.06       16.59     12.86 o 
   5   5   2       41.52       50.95      7.23 o 
   6   5   2       17.53       27.94      7.52 o 
   7   5   2        0.01       -3.97     13.52 o 
  -7   6   2        4.77       25.64     16.00 o 
  -6   6   2       16.50       24.28      7.82 o 
  -5   6   2      259.13      221.30     12.22 o 
  -4   6   2      134.97      138.77     10.25 o 
  -3   6   2      207.05      207.52     10.97 o 
  -2   6   2      154.11      143.55      9.11 o 
  -1   6   2       17.62       15.11     11.02 o 
   0   6   2       12.09       15.64      5.11 o 
   1   6   2       19.82       24.63      6.50 o 
   2   6   2        0.60       17.13     11.34 o 
   3   6   2        3.02        3.40     12.27 o 
   4   6   2       29.58       17.02     16.12 o 
   5   6   2       72.83       79.53      9.46 o 
   6   6   2        1.00       11.60     13.90 o 
  -6   7   2        0.15       -2.46     12.67 o 
  -5   7   2       37.43       29.53      9.41 o 
  -4   7   2       17.84       40.42      8.39 o 
  -3   7   2       13.45       15.46     14.47 o 
  -2   7   2        5.40      -11.91     11.91 o 
  -1   7   2        7.89       11.32      7.07 o 
   0   7   2      284.53      308.04      8.70 o 
   1   7   2      424.12      494.24     15.11 o 
   2   7   2       42.81       24.07     16.74 o 
   3   7   2        0.86       -5.20     10.54 o 
   4   7   2      157.15      169.51     12.00 o 
   5   7   2        5.53       23.80      8.56 o 
  -5   8   2       13.21        9.08      9.45 o 
  -4   8   2        5.07      -14.30     14.30 o 
  -3   8   2        0.41       -8.89     13.52 o 
  -2   8   2        0.02        4.18     15.10 o 
  -1   8   2       97.34       95.28     10.19 o 
   0   8   2       30.59       20.33      8.79 o 
   1   8   2       98.43      109.73     10.43 o 
   2   8   2        2.67       -5.63     11.08 o 
   3   8   2        0.03       -2.39     13.99 o 
   4   8   2        0.89       -1.30     12.22 o 
  -4   9   2       78.12       92.60     12.13 o 
  -3   9   2       23.08       28.74     10.12 o 
  -2   9   2        0.35       -4.99     13.42 o 
  -1   9   2        3.55       -2.46     14.28 o 
   0   9   2        6.58       -6.78      9.15 o 
   1   9   2       26.08      -10.02     15.25 o 
   2   9   2       15.83       13.57     17.77 o 
  -9   1   3        0.11        1.23     14.37 o 
  -8   1   3        7.72       -7.99     11.91 o 
  -7   1   3       25.37       26.59      6.05 o 
  -6   1   3        0.61        2.88      8.25 o 
  -5   1   3       52.26       56.50      4.90 o 
  -4   1   3      767.98      799.84     20.60 o 
  -3   1   3       10.22       10.14      3.19 o 
  -2   1   3     7243.83     8163.11     54.98 o 
  -1   1   3      758.67      751.78     15.24 o 
   0   1   3      524.80      513.12     33.72 o 
   1   1   3      183.48      170.95      5.36 o 
   2   1   3      408.67      405.33     12.18 o 
   3   1   3      384.31      370.85     11.21 o 
   4   1   3        0.02       -2.01      8.63 o 
   5   1   3        2.79      -11.63     11.63 o 
   6   1   3       45.53       49.75      7.40 o 
   7   1   3       51.00       61.05      8.09 o 
   8   1   3        1.43      -14.23     14.23 o 
  -9   2   3        9.04        4.96     13.83 o 
  -8   2   3       19.32       35.39      6.64 o 
  -7   2   3        4.01        6.26     10.97 o 
  -6   2   3       70.41       69.30      5.91 o 
  -5   2   3        7.99        0.59      7.66 o 
  -4   2   3     1908.77     1674.46     30.35 o 
  -3   2   3       44.83       45.13      4.87 o 
  -2   2   3     1504.44     1482.16     25.62 o 
  -1   2   3     1062.90     1146.84     20.99 o 
   0   2   3        0.39        1.05      4.05 o 
   1   2   3      618.27      703.39     19.36 o 
   2   2   3      118.68      120.68      5.61 o 
   3   2   3       80.22       79.71      5.47 o 
   4   2   3       40.70       39.82      5.41 o 
   5   2   3      180.59      178.44      8.97 o 
   6   2   3       54.34       16.08     14.97 o 
   7   2   3       11.09       16.43     13.90 o 
  -9   3   3        5.01        4.87      7.33 o 
  -8   3   3        0.69        2.25     10.73 o 
  -7   3   3       11.43       17.33      5.58 o 
  -6   3   3        2.22        2.43     10.52 o 
  -5   3   3        3.76        6.85      4.66 o 
  -4   3   3       77.42       59.79      6.01 o 
  -3   3   3       58.04       62.64      5.68 o 
  -2   3   3      175.68      168.06      6.42 o 
  -1   3   3       34.42       35.97      4.04 o 
   0   3   3       83.67       94.42      3.66 o 
   1   3   3      251.03      276.46      8.14 o 
   2   3   3       19.54       16.97      4.87 o 
   3   3   3        0.07       -8.32      8.32 o 
   4   3   3       22.72       23.78      5.58 o 
   5   3   3        0.17        9.76     11.13 o 
   6   3   3        6.43        6.88     12.55 o 
   7   3   3       11.62       -4.94     12.24 o 
  -9   4   3       21.34       24.44      9.12 o 
  -8   4   3       22.50       17.33      7.99 o 
  -7   4   3       18.30        9.05      6.90 o 
  -6   4   3      273.88      229.55     10.00 o 
  -5   4   3        0.17        2.79      5.77 o 
  -4   4   3      204.65      165.72      8.27 o 
  -3   4   3       25.04       15.18     11.58 o 
  -2   4   3       72.82       74.74      6.27 o 
  -1   4   3       82.78       75.55      5.61 o 
   0   4   3      394.18      428.09     11.11 o 
   1   4   3      155.18      183.09      7.96 o 
   2   4   3        0.36       10.14      9.22 o 
   3   4   3        0.23        0.85      9.81 o 
   4   4   3      229.33      216.86     10.04 o 
   5   4   3      263.74      231.68     10.47 o 
   6   4   3        0.00       -7.94     10.71 o 
   7   4   3        0.55        1.44     15.08 o 
  -8   5   3        0.05        4.07     13.90 o 
  -7   5   3       16.23       10.14      6.90 o 
  -6   5   3       19.70       28.03      6.88 o 
  -5   5   3       26.69       24.54      7.68 o 
  -4   5   3        1.69       -4.56      8.51 o 
  -3   5   3      245.72      232.55      9.81 o 
  -2   5   3      583.64      594.57     17.37 o 
  -1   5   3        0.17       11.49      9.29 o 
   0   5   3        0.06       11.28      6.53 o 
   1   5   3        0.69       -2.06      8.27 o 
   2   5   3      120.10      146.81      8.42 o 
   3   5   3      257.11      270.33     10.88 o 
   4   5   3        0.00       -4.73     10.66 o 
   5   5   3        8.49       19.52     12.91 o 
   6   5   3        0.19       -6.14     13.19 o 
  -7   6   3       30.34       24.51      9.12 o 
  -6   6   3        0.12       -6.50     12.15 o 
  -5   6   3        9.70       14.09     14.99 o 
  -4   6   3       92.73       88.90      9.46 o 
  -3   6   3        1.33       12.22     14.35 o 
  -2   6   3        3.05       15.13     11.49 o 
  -1   6   3        2.00       -2.29      9.97 o 
   0   6   3      339.56      396.33     17.58 o 
   1   6   3      297.02      342.25     12.04 o 
   2   6   3      229.24      237.69     11.44 o 
   3   6   3       18.59       15.39     15.65 o 
   4   6   3       82.53       67.92      9.34 o 
   5   6   3       26.26       28.86      7.94 o 
   6   6   3        5.39       19.95     13.09 o 
  -7   7   3        1.49        3.31     17.39 o 
  -6   7   3        1.63      -14.94     14.94 o 
  -5   7   3        0.96        8.89     14.54 o 
  -4   7   3       28.49       22.34     13.97 o 
  -3   7   3        6.47       -7.71     10.71 o 
  -2   7   3       21.90       25.25      7.49 o 
  -1   7   3       26.65       -1.82     12.13 o 
   0   7   3       13.39       30.28      5.36 o 
   1   7   3       19.76        1.25     15.79 o 
   2   7   3       25.07       38.08      8.06 o 
   3   7   3        2.36        9.62     15.10 o 
   4   7   3       17.26        2.93     16.17 o 
   5   7   3        2.32       17.35     15.34 o 
  -5   8   3       16.70       27.23     10.14 o 
  -4   8   3       81.90       84.57     10.93 o 
  -3   8   3       42.17       40.36      9.22 o 
  -2   8   3       12.56        1.39     16.81 o 
  -1   8   3       33.00       32.55      9.01 o 
   0   8   3        0.08       -6.76      9.44 o 
   1   8   3        0.00        5.86     15.05 o 
   2   8   3        8.24       18.22     13.38 o 
   3   8   3        1.10        7.92     17.70 o 
   4   8   3        0.94       20.07     16.35 o 
  -3   9   3        2.34        1.70     17.28 o 
  -2   9   3        0.98       -8.86     14.79 o 
  -1   9   3        7.45       28.95      8.77 o 
   0   9   3        1.05        1.29      9.38 o 
   1   9   3        7.79       -7.78     15.53 o 
   2   9   3        0.74        3.47     16.66 o 
  -9   0   4        0.06       11.01     11.79 o 
  -8   0   4      154.11      172.10      9.96 o 
  -7   0   4      412.80      476.41     13.29 o 
  -6   0   4       39.21       34.43      5.51 o 
  -5   0   4        3.02        4.35      8.20 o 
  -4   0   4      392.97      378.55     11.51 o 
  -3   0   4      268.52      265.16      8.17 o 
  -2   0   4      862.17      939.87     21.30 o 
  -1   0   4       19.73       21.37      3.40 o 
   0   0   4      358.19      353.87     18.60 o 
   1   0   4       79.44       93.01      4.59 o 
   2   0   4       30.02       28.42      4.23 o 
   3   0   4      425.73      406.64     12.47 o 
   4   0   4      161.38      148.54      7.55 o 
   5   0   4      663.12      635.93     19.17 o 
   6   0   4        7.13       -4.23     11.96 o 
   7   0   4        3.12       19.36     12.43 o 
  -9   1   4       13.74       10.92     14.09 o 
  -8   1   4       22.09       19.48      6.55 o 
  -7   1   4       12.87        3.50     11.06 o 
  -6   1   4        0.05       -9.60      9.60 o 
  -5   1   4      156.21      142.31      6.61 o 
  -4   1   4      601.48      602.46     15.74 o 
  -3   1   4      606.86      713.37     17.78 o 
  -2   1   4      571.03      581.34     15.73 o 
  -1   1   4      140.47      127.48      4.72 o 
   0   1   4     1267.89     1275.43     70.48 o 
   1   1   4       43.40       44.54      4.12 o 
   2   1   4        6.16        5.44      6.64 o 
   3   1   4       99.98      101.30      5.96 o 
   4   1   4        6.87       15.69      5.08 o 
   5   1   4      505.17      544.92     16.19 o 
   6   1   4       35.29       13.52     12.65 o 
   7   1   4        7.39        1.32     13.40 o 
  -9   2   4       17.69       27.77      7.26 o 
  -8   2   4       13.29        2.10     13.73 o 
  -7   2   4        2.92       -8.67     10.47 o 
  -6   2   4        7.28        4.56      9.64 o 
  -5   2   4       55.90       48.84      4.99 o 
  -4   2   4      600.92      502.35     14.33 o 
  -3   2   4      478.56      418.10     12.70 o 
  -2   2   4      118.58      117.07      5.02 o 
  -1   2   4      161.43      169.37      5.57 o 
   0   2   4      479.88      499.40     14.19 o 
   1   2   4      316.66      358.10     11.09 o 
   2   2   4       64.87       70.21      5.51 o 
   3   2   4       41.77       49.56      5.23 o 
   4   2   4       24.70       23.21      5.56 o 
   5   2   4       27.07       28.94      6.57 o 
   6   2   4       30.38       25.01      7.47 o 
   7   2   4        0.33      -14.11     14.79 o 
  -9   3   4       40.67       38.49      8.63 o 
  -8   3   4        0.21       15.41     10.90 o 
  -7   3   4      124.42      124.48      8.12 o 
  -6   3   4        0.06        2.41      9.52 o 
  -5   3   4        0.08       -9.71      9.71 o 
  -4   3   4       48.75       41.24      6.17 o 
  -3   3   4        3.15       -4.14      6.90 o 
  -2   3   4     1295.23     1315.75     27.26 o 
  -1   3   4      292.89      278.59      8.50 o 
   0   3   4      316.19      326.35     16.53 o 
   1   3   4      476.04      569.95     17.06 o 
   2   3   4       37.31       45.40      5.93 o 
   3   3   4       77.20       71.60      6.46 o 
   4   3   4      177.00      192.00      9.02 o 
   5   3   4      188.69      201.11     10.08 o 
   6   3   4       28.90       30.59      7.66 o 
   7   3   4       28.82       37.26      8.70 o 
  -9   4   4        0.12        1.37     14.70 o 
  -8   4   4        7.75        1.21     12.76 o 
  -7   4   4       75.11       69.67      8.04 o 
  -6   4   4       23.54       13.57     13.10 o 
  -5   4   4       36.62       24.47      7.28 o 
  -4   4   4       74.54       62.54      7.26 o 
  -3   4   4        5.42       -3.66      8.32 o 
  -2   4   4       26.37       14.71      9.93 o 
  -1   4   4      116.01      141.20      6.56 o 
   0   4   4        0.02       -5.60      5.60 o 
   1   4   4       36.15       33.24      5.89 o 
   2   4   4        5.20       -2.84      9.10 o 
   3   4   4        0.18        2.77     10.28 o 
   4   4   4        1.80        8.30     10.87 o 
   5   4   4       24.93       24.94      6.93 o 
   6   4   4        3.71      -13.42     13.42 o 
  -8   5   4        5.00       -4.99     15.34 o 
  -7   5   4        9.30        9.93     13.00 o 
  -6   5   4       88.85       67.84      8.99 o 
  -5   5   4      167.96      131.74     10.91 o 
  -4   5   4        1.42       -6.24      9.67 o 
  -3   5   4       12.27        8.51     12.15 o 
  -2   5   4       77.43       76.83      6.84 o 
  -1   5   4      603.73      601.82     19.30 o 
   0   5   4        6.81       13.93      3.70 o 
   1   5   4      124.76      134.82      8.64 o 
   2   5   4      220.45      235.11     10.21 o 
   3   5   4      430.15      443.80     13.79 o 
   4   5   4       65.41       63.23      8.21 o 
   5   5   4        0.18      -12.29     12.29 o 
   6   5   4        3.81       16.95      8.22 o 
  -8   6   4       11.19       12.41     17.54 o 
  -7   6   4        6.37        7.33     15.98 o 
  -6   6   4       11.43        5.63     16.38 o 
  -5   6   4        8.13       21.30     12.91 o 
  -4   6   4       68.74       59.19      8.66 o 
  -3   6   4      139.56      128.86      9.58 o 
  -2   6   4      333.54      327.01     11.52 o 
  -1   6   4       35.27       43.90      6.74 o 
   0   6   4       43.98       39.38      5.21 o 
   1   6   4      142.70      156.89      9.99 o 
   2   6   4       20.74       23.45     16.36 o 
   3   6   4      116.02      127.37      9.56 o 
   4   6   4       19.54        6.71     15.39 o 
   5   6   4        2.94       17.65     12.50 o 
  -7   7   4        1.83        1.70     18.72 o 
  -6   7   4        7.47       17.77     15.76 o 
  -5   7   4        0.22        6.12     14.79 o 
  -4   7   4        1.57       12.10      8.67 o 
  -3   7   4        0.00      -10.87     11.91 o 
  -2   7   4      111.16      113.89      9.53 o 
  -1   7   4      197.82      194.19     10.80 o 
   0   7   4       24.89       24.03     20.72 o 
   1   7   4       20.51       25.48      7.92 o 
   2   7   4        3.80       14.98     13.71 o 
   3   7   4        0.12      -11.65     12.24 o 
   4   7   4        4.79      -14.06     14.75 o 
  -5   8   4        0.10      -14.82     14.82 o 
  -4   8   4        1.74        9.64     15.76 o 
  -3   8   4        0.13        1.51     15.57 o 
  -2   8   4       14.56        2.84     15.17 o 
  -1   8   4       31.22        8.08     17.49 o 
   0   8   4       16.05       17.31      7.23 o 
   1   8   4        2.75        0.00     11.46 o 
   2   8   4       11.45       15.72     16.62 o 
   3   8   4        0.48        8.20     16.97 o 
  -3   9   4       44.50       48.87     11.51 o 
  -2   9   4        1.30       20.94      9.00 o 
  -1   9   4       72.78       67.61     11.33 o 
   0   9   4        5.02       -3.97     10.25 o 
   1   9   4        5.56       22.52     19.52 o 
  -9   1   5       39.44       56.17      8.56 o 
  -8   1   5       30.70       32.86      6.90 o 
  -7   1   5       47.19       51.92      6.76 o 
  -6   1   5       70.34       74.67      6.50 o 
  -5   1   5       58.63       62.20      5.91 o 
  -4   1   5       46.54       40.23      6.13 o 
  -3   1   5      437.14      472.56     14.78 o 
  -2   1   5      271.18      260.45      7.88 o 
  -1   1   5       24.40       21.82      3.59 o 
   0   1   5      243.17      238.85     10.71 o 
   1   1   5       11.55        4.96      3.90 o 
   2   1   5       58.80       66.29      5.49 o 
   3   1   5      109.81      102.77      6.91 o 
   4   1   5        0.04        2.74      9.55 o 
   5   1   5        5.68       11.75     10.40 o 
   6   1   5        3.64       19.97     12.10 o 
  -9   2   5        0.23       13.57     12.76 o 
  -8   2   5        0.28        1.06     12.01 o 
  -7   2   5        1.01       -4.25      5.88 o 
  -6   2   5       41.91       41.61      6.29 o 
  -5   2   5      234.38      216.32      7.84 o 
  -4   2   5     1823.66     2135.48     42.95 o 
  -3   2   5        3.73        7.19      7.80 o 
  -2   2   5       10.46       10.28      3.64 o 
  -1   2   5      743.54      784.53     20.78 o 
   0   2   5     1070.51     1144.03     69.97 o 
   1   2   5        0.15       -6.22      7.49 o 
   2   2   5      280.45      290.72      8.87 o 
   3   2   5      259.09      246.16      9.12 o 
   4   2   5      294.51      274.83     10.59 o 
   5   2   5        0.93      -11.63     11.63 o 
   6   2   5        7.89        8.98      7.73 o 
  -9   3   5       10.18       -7.47     14.61 o 
  -8   3   5       20.57       21.11      7.12 o 
  -7   3   5        8.51        5.70     13.12 o 
  -6   3   5       40.32       38.49      5.93 o 
  -5   3   5      204.46      165.34      8.29 o 
  -4   3   5       33.35       19.96      6.03 o 
  -3   3   5       20.76       22.69      4.54 o 
  -2   3   5      241.01      260.51      8.89 o 
  -1   3   5      400.60      450.97     14.31 o 
   0   3   5      211.08      212.27     15.68 o 
   1   3   5      268.87      279.25      9.01 o 
   2   3   5        1.31        3.24      8.74 o 
   3   3   5        0.00        8.13      9.76 o 
   4   3   5        0.26        6.22     11.89 o 
   5   3   5        0.32       -5.46     12.29 o 
   6   3   5        3.32       22.57      7.56 o 
  -9   4   5        1.45        9.48     14.11 o 
  -8   4   5       40.49       30.45      8.37 o 
  -7   4   5      113.52       99.83      8.92 o 
  -6   4   5       43.12       21.52     14.97 o 
  -5   4   5       27.53        3.19     13.36 o 
  -4   4   5        0.77        0.00      8.51 o 
  -3   4   5        8.91        0.78      9.90 o 
  -2   4   5      159.84      167.66      7.29 o 
  -1   4   5      436.87      484.50     14.14 o 
   0   4   5      669.45      701.71     17.01 o 
   1   4   5      131.32      136.02      7.81 o 
   2   4   5        9.90       10.90      6.36 o 
   3   4   5       41.74       36.10      7.07 o 
   4   4   5        0.00      -11.20     11.20 o 
   5   4   5        0.88        5.20     13.73 o 
   6   4   5       12.81       20.80     16.00 o 
  -8   5   5        1.29       15.08      7.54 o 
  -7   5   5       67.86       79.24      8.82 o 
  -6   5   5       35.26       34.35      8.16 o 
  -5   5   5        3.75       -1.77     11.01 o 
  -4   5   5        7.39       -6.50     10.47 o 
  -3   5   5       16.84        5.58     12.46 o 
  -2   5   5       39.13       35.51      6.08 o 
  -1   5   5       31.83       37.90      5.56 o 
   0   5   5      304.71      315.18      7.55 o 
   1   5   5        3.22       -9.00     10.45 o 
   2   5   5        1.31       -7.16     10.87 o 
   3   5   5        0.03      -12.12     12.12 o 
   4   5   5        5.08        0.00     11.60 o 
   5   5   5       55.67       60.03      8.68 o 
  -7   6   5        3.63       13.76     17.35 o 
  -6   6   5        8.46       -9.93     14.44 o 
  -5   6   5       17.71        2.77     14.94 o 
  -4   6   5       13.28       20.61      7.94 o 
  -3   6   5      192.74      175.38     10.47 o 
  -2   6   5       38.57       40.48      7.00 o 
  -1   6   5        1.61       -1.73     10.30 o 
   0   6   5       73.75       77.17      5.60 o 
   1   6   5       12.02       -0.95     11.94 o 
   2   6   5      215.09      241.52     12.00 o 
   3   6   5        0.06       10.61     13.57 o 
   4   6   5        0.24        1.42     16.14 o 
  -7   7   5       14.74       22.95     20.35 o 
  -6   7   5       39.51       33.57     10.00 o 
  -5   7   5        0.56      -12.72     12.72 o 
  -4   7   5        4.71       15.62     15.48 o 
  -3   7   5       27.93       11.68     16.36 o 
  -2   7   5        3.06       18.10     13.40 o 
  -1   7   5        8.29       12.34      6.76 o 
   0   7   5        6.75        8.85      9.56 o 
   1   7   5        7.40       12.38     13.28 o 
   2   7   5        8.66        8.20      8.04 o 
   3   7   5        9.28       15.13     16.83 o 
  -5   8   5        4.58       -3.92     13.38 o 
  -4   8   5       33.67       29.10     20.57 o 
  -3   8   5       42.42       45.18     10.45 o 
  -2   8   5       22.16       12.76     15.74 o 
  -1   8   5      115.02      115.44     10.86 o 
   0   8   5        9.30       -1.81     10.72 o 
   1   8   5        0.19       15.81     17.18 o 
   2   8   5       27.62       40.68      9.88 o 
  -2   9   5       11.48       -6.71     15.84 o 
  -1   9   5        0.00       -9.41     13.90 o 
  -9   0   6       26.85       33.85      7.23 o 
  -8   0   6       59.53       67.87      8.28 o 
  -7   0   6       89.39       99.66      8.00 o 
  -6   0   6       37.27       38.66      7.07 o 
  -5   0   6      113.58      134.61      8.19 o 
  -4   0   6      173.03      190.72      8.24 o 
  -3   0   6       22.63       21.96      4.94 o 
  -2   0   6       69.26       73.63      5.37 o 
  -1   0   6      292.43      320.27      9.57 o 
   0   0   6      170.95      157.85      7.85 o 
   1   0   6       79.29       86.02      5.96 o 
   2   0   6      205.62      218.72      8.17 o 
   3   0   6      429.59      397.36     11.70 o 
   4   0   6       97.21      105.76      8.09 o 
   5   0   6       57.49       55.97      7.87 o 
   6   0   6        1.43       -1.28     12.48 o 
  -9   1   6        0.29       -5.84     11.84 o 
  -8   1   6       20.98        6.43     13.38 o 
  -7   1   6        0.22       -0.87     10.38 o 
  -6   1   6       91.36      101.37      7.36 o 
  -5   1   6      197.53      233.51      9.31 o 
  -4   1   6       14.13       13.05      5.46 o 
  -3   1   6       35.90       34.29      4.87 o 
  -2   1   6      735.46      751.05     21.26 o 
  -1   1   6      152.03      155.52      6.06 o 
   0   1   6      110.56      119.80      4.17 o 
   1   1   6       27.29       28.54      5.04 o 
   2   1   6      113.41      119.55      7.12 o 
   3   1   6        8.53       12.41     10.73 o 
   4   1   6       14.41        4.14     11.77 o 
   5   1   6        0.03       -5.58     11.98 o 
   6   1   6       33.59       18.04     15.27 o 
  -9   2   6        0.08        3.92      7.11 o 
  -8   2   6       24.01        5.44     15.29 o 
  -7   2   6        2.04        9.45      5.84 o 
  -6   2   6       92.38       97.80      7.33 o 
  -5   2   6       51.53       37.67      7.28 o 
  -4   2   6      129.88      140.52      6.98 o 
  -3   2   6        0.20       -7.40      7.40 o 
  -2   2   6        6.62        4.49      7.68 o 
  -1   2   6       15.92        4.59      8.37 o 
   0   2   6        2.81       11.72      3.88 o 
   1   2   6      191.10      191.20      7.91 o 
   2   2   6        2.79        3.99      5.08 o 
   3   2   6       54.58       62.05      7.26 o 
   4   2   6        0.72        6.52     11.89 o 
   5   2   6       29.37       23.88     14.80 o 
   6   2   6        8.92       19.50      8.25 o 
  -9   3   6       19.06       37.28      8.08 o 
  -8   3   6       27.15       46.19      7.28 o 
  -7   3   6       13.39       21.08      6.22 o 
  -6   3   6      625.60      563.22     17.26 o 
  -5   3   6       55.95       42.61      8.06 o 
  -4   3   6        0.91        1.42      8.77 o 
  -3   3   6        5.90       10.57      8.51 o 
  -2   3   6       52.22       58.93      5.18 o 
  -1   3   6      510.60      510.14     16.43 o 
   0   3   6        9.74        6.68      5.20 o 
   1   3   6       16.24       16.76     10.54 o 
   2   3   6        0.07       13.66     10.56 o 
   3   3   6      135.47      131.36      8.73 o 
   4   3   6        2.81        0.00      9.26 o 
   5   3   6        2.79       14.63     14.16 o 
  -9   4   6        0.70        1.35     12.48 o 
  -8   4   6       53.15       42.16      8.30 o 
  -7   4   6        7.55        7.49      6.83 o 
  -6   4   6        6.64       22.74     13.99 o 
  -5   4   6       54.55       40.60      8.21 o 
  -4   4   6       35.24       29.51      6.34 o 
  -3   4   6      105.41      104.82      7.12 o 
  -2   4   6      141.89      140.28      7.29 o 
  -1   4   6      152.65      150.31      8.00 o 
   0   4   6        0.71       -0.48      7.26 o 
   1   4   6       52.27       72.07      6.93 o 
   2   4   6       14.02        3.10     11.68 o 
   3   4   6       75.72       69.70      7.99 o 
   4   4   6        1.67        7.56     11.53 o 
   5   4   6        8.99       12.88     13.33 o 
  -8   5   6        1.31       -7.59     13.50 o 
  -7   5   6       27.60       25.39      8.56 o 
  -6   5   6        7.24        9.62     17.54 o 
  -5   5   6       40.69       15.16     16.95 o 
  -4   5   6       33.31       14.71     13.69 o 
  -3   5   6       21.80       36.76      6.38 o 
  -2   5   6       22.93       16.03      5.96 o 
  -1   5   6       98.59       94.72      7.36 o 
   0   5   6      367.54      374.22     12.62 o 
   1   5   6      337.10      364.45     12.94 o 
   2   5   6        9.57        5.86     12.79 o 
   3   5   6       35.61       18.94     15.93 o 
   4   5   6        0.71       20.87     13.00 o 
  -7   6   6        4.18      -13.47     13.47 o 
  -6   6   6        0.00       12.46     17.18 o 
  -5   6   6        3.00      -12.17     12.17 o 
  -4   6   6        1.83        9.88     13.64 o 
  -3   6   6       18.59       -0.95     11.28 o 
  -2   6   6        2.41        3.14     12.38 o 
  -1   6   6       13.42       13.38     13.61 o 
   0   6   6      229.66      245.05     14.72 o 
   1   6   6       72.79       89.51      9.39 o 
   2   6   6        1.23       -7.73     12.36 o 
   3   6   6        7.96       18.34      7.63 o 
   4   6   6        9.21       16.99     15.08 o 
  -6   7   6       13.38       13.97     21.53 o 
  -5   7   6        0.06       20.59     14.58 o 
  -4   7   6       23.64        9.95     16.05 o 
  -3   7   6       44.70       23.43     17.14 o 
  -2   7   6       16.02        7.04      8.06 o 
  -1   7   6       20.64       29.85      7.35 o 
   0   7   6       15.44       24.19     20.66 o 
   1   7   6        5.48        1.44     16.00 o 
   2   7   6        8.09       18.20     15.32 o 
   3   7   6        0.09      -14.16     14.16 o 
  -5   8   6        1.06       14.18     19.59 o 
  -4   8   6       40.05       22.84     20.14 o 
  -3   8   6       12.19       27.28     17.80 o 
  -2   8   6       77.39       65.01     10.05 o 
  -1   8   6       29.74       21.35     16.55 o 
   0   8   6        2.73       -2.08     12.62 o 
   1   8   6       14.55       28.22     18.08 o 
  -9   1   7        0.00        3.83     13.40 o 
  -8   1   7       45.37       64.83      7.75 o 
  -7   1   7        0.49        0.00     10.42 o 
  -6   1   7       89.81       95.78      8.80 o 
  -5   1   7       10.98        2.93     12.57 o 
  -4   1   7       19.74       24.40      5.32 o 
  -3   1   7       13.98        2.69      8.96 o 
  -2   1   7       27.75       26.83      4.35 o 
  -1   1   7      125.28      120.51      6.49 o 
   0   1   7        3.52       -1.87      5.87 o 
   1   1   7      632.77      629.17     17.42 o 
   2   1   7        0.17       -9.93      9.93 o 
   3   1   7      544.17      517.82     16.27 o 
   4   1   7      130.02      160.15      9.61 o 
   5   1   7        0.10       10.02      7.21 o 
  -9   2   7       40.17       66.20      8.27 o 
  -8   2   7        5.04        4.51     11.96 o 
  -7   2   7       32.11       42.93      6.83 o 
  -6   2   7      412.31      431.12     13.36 o 
  -5   2   7       31.97       39.72      7.26 o 
  -4   2   7       29.64       29.06      5.48 o 
  -3   2   7        9.10        1.96      7.78 o 
  -2   2   7      200.51      196.26      7.42 o 
  -1   2   7       23.99       23.83      4.87 o 
   0   2   7       17.15       12.50     12.39 o 
   1   2   7        1.27        5.13     10.68 o 
   2   2   7        3.08       -9.50     10.82 o 
   3   2   7       90.04      108.61      8.44 o 
   4   2   7        2.53       17.16     12.15 o 
   5   2   7        8.38      -10.19     14.18 o 
  -9   3   7        0.25        0.00     12.88 o 
  -8   3   7       25.77       30.23      7.49 o 
  -7   3   7      158.86      172.58      9.44 o 
  -6   3   7       65.02       73.41      7.38 o 
  -5   3   7       58.08       56.85      6.57 o 
  -4   3   7       16.89       15.74      5.58 o 
  -3   3   7        0.10        5.91      8.34 o 
  -2   3   7       36.94       32.96      5.32 o 
  -1   3   7       47.05       48.31      5.37 o 
   0   3   7        8.88        2.62      7.69 o 
   1   3   7      199.21      220.82      9.59 o 
   2   3   7       49.47       50.98      7.28 o 
   3   3   7       21.54      -10.33     12.74 o 
   4   3   7        7.27        6.50     13.85 o 
   5   3   7        0.16       17.77     13.09 o 
  -9   4   7        7.61        9.03      7.68 o 
  -8   4   7        8.67       -3.59     14.82 o 
  -7   4   7        6.70       -8.56     12.22 o 
  -6   4   7        4.16       14.42      8.60 o 
  -5   4   7        1.35       -4.42      9.71 o 
  -4   4   7       84.52       76.85      7.21 o 
  -3   4   7      192.26      201.95      8.57 o 
  -2   4   7       58.35       56.28      6.46 o 
  -1   4   7      393.54      382.82     10.89 o 
   0   4   7        2.71       -1.47      7.14 o 
   1   4   7      120.77      106.57      8.59 o 
   2   4   7      159.11      156.04      9.87 o 
   3   4   7       62.15       62.66      8.87 o 
   4   4   7        1.77        7.00     14.06 o 
  -8   5   7        2.01      -10.35     14.39 o 
  -7   5   7        0.06      -15.24     15.24 o 
  -6   5   7        0.83       -5.32     11.98 o 
  -5   5   7       19.46       27.47      7.87 o 
  -4   5   7      138.30      129.28      8.66 o 
  -3   5   7      186.64      188.29      9.33 o 
  -2   5   7       73.75       70.48      7.14 o 
  -1   5   7       24.27       21.58      6.64 o 
   0   5   7        5.61        7.74      4.49 o 
   1   5   7       94.56       95.51      9.32 o 
   2   5   7        0.61        8.98     13.00 o 
   3   5   7       11.75       18.63      7.37 o 
   4   5   7        0.04       19.78     13.54 o 
  -7   6   7       15.49        6.95     17.89 o 
  -6   6   7        0.21        6.45     19.21 o 
  -5   6   7       60.97       41.40      9.67 o 
  -4   6   7        0.64       12.12     11.37 o 
  -3   6   7       48.36       51.97      8.16 o 
  -2   6   7        2.26       -5.01     11.56 o 
  -1   6   7       30.27       40.94      7.07 o 
   0   6   7       14.74       18.12      6.45 o 
   1   6   7       19.54       17.78     13.05 o 
   2   6   7        0.53       10.09     15.86 o 
   3   6   7       49.28       59.86     10.17 o 
  -6   7   7        6.81       -1.32     14.35 o 
  -5   7   7       39.02       40.24      9.81 o 
  -4   7   7       30.27       25.96      9.03 o 
  -3   7   7        0.00        0.00     12.90 o 
  -2   7   7       13.42       19.38      7.47 o 
  -1   7   7        0.96        2.55     13.05 o 
   0   7   7        0.17        7.01      9.46 o 
   1   7   7        0.04      -14.51     14.51 o 
   2   7   7        3.21       14.56     16.10 o 
  -4   8   7        1.29      -15.79     15.79 o 
  -3   8   7        0.26       -3.92     15.20 o 
  -2   8   7        5.87       -7.80     15.27 o 
  -1   8   7        2.31       12.29      8.25 o 
   0   8   7        0.91        6.71     11.89 o 
  -9   0   8        1.72       -1.21     13.92 o 
  -8   0   8       20.99       25.69      8.20 o 
  -7   0   8        7.00        4.89     13.61 o 
  -6   0   8       38.51       45.11      8.11 o 
  -5   0   8       65.64       68.02      7.80 o 
  -4   0   8      168.43      182.51      9.02 o 
  -3   0   8      285.21      294.96      9.86 o 
  -2   0   8      709.77      699.61     20.47 o 
  -1   0   8        5.45       10.75      5.06 o 
   0   0   8       28.54       37.44      8.98 o 
   1   0   8        2.51        9.76      5.46 o 
   2   0   8      282.78      286.07     11.18 o 
   3   0   8      114.50       99.95      8.80 o 
   4   0   8        5.15        6.45     14.80 o 
  -9   1   8        3.48       23.04     14.39 o 
  -8   1   8        0.71       -4.33     12.24 o 
  -7   1   8       15.01       13.64      7.66 o 
  -6   1   8        5.44      -10.56     10.56 o 
  -5   1   8       14.30       16.85      6.81 o 
  -4   1   8        1.08       -8.74      8.74 o 
  -3   1   8       66.08       55.60      6.41 o 
  -2   1   8      180.92      181.52      7.77 o 
  -1   1   8        0.75        5.32      8.13 o 
   0   1   8       15.16       14.64      7.91 o 
   1   1   8       44.42       48.23      7.07 o 
   2   1   8        0.38        3.10     11.75 o 
   3   1   8        0.06       17.56     11.63 o 
   4   1   8       36.02       50.57      8.49 o 
  -9   2   8        0.37        5.36     14.91 o 
  -8   2   8        3.29       -2.22     11.49 o 
  -7   2   8       24.37       29.55      8.16 o 
  -6   2   8       14.57       31.37      8.15 o 
  -5   2   8        0.13        2.91     10.99 o 
  -4   2   8        6.82       -9.90      9.90 o 
  -3   2   8       37.97       34.05      5.63 o 
  -2   2   8       90.64       86.35      6.41 o 
  -1   2   8       13.99       10.99     10.05 o 
   0   2   8       27.04       11.02      5.76 o 
   1   2   8      249.52      243.11     10.47 o 
   2   2   8        9.10       21.41      6.48 o 
   3   2   8       41.43       38.04      8.06 o 
   4   2   8       15.63        4.14     14.56 o 
  -9   3   8       25.39       36.85      9.22 o 
  -8   3   8       16.91       19.60     13.95 o 
  -7   3   8        0.04        6.85     13.73 o 
  -6   3   8       20.54       26.57      7.52 o 
  -5   3   8       10.30        2.65     11.11 o 
  -4   3   8      161.99      149.68      8.36 o 
  -3   3   8       27.91       25.56      5.65 o 
  -2   3   8      121.59      115.50      7.93 o 
  -1   3   8       25.92       21.44      5.67 o 
   0   3   8       40.83       36.55     18.32 o 
   1   3   8      180.06      172.72     10.06 o 
   2   3   8       51.21       65.14      7.50 o 
   3   3   8        7.97       10.38     12.83 o 
   4   3   8        1.28        2.51      7.99 o 
  -8   4   8       24.57       22.17      8.06 o 
  -7   4   8       15.73       11.23      8.37 o 
  -6   4   8        0.39       -6.14     11.51 o 
  -5   4   8       17.80       15.96     12.60 o 
  -4   4   8      283.46      272.35     10.62 o 
  -3   4   8       58.53       50.30      6.95 o 
  -2   4   8      342.44      343.63     11.45 o 
  -1   4   8        3.14       15.86     10.42 o 
   0   4   8       87.14       82.22      5.59 o 
   1   4   8        7.27       14.20     11.96 o 
   2   4   8        0.35       17.84     12.62 o 
   3   4   8       31.68       19.53     16.86 o 
  -8   5   8       12.64       26.69     18.77 o 
  -7   5   8        1.98      -15.60     15.60 o 
  -6   5   8        0.53       -1.11     11.27 o 
  -5   5   8       46.25       44.85      8.11 o 
  -4   5   8        1.48       11.70     12.98 o 
  -3   5   8       17.17       22.12      6.83 o 
  -2   5   8        0.02      -12.08     12.08 o 
  -1   5   8        7.56      -12.95     12.95 o 
   0   5   8       13.05       17.72      5.96 o 
   1   5   8        0.17      -12.53     12.53 o 
   2   5   8        4.56       19.66     16.26 o 
   3   5   8        0.04       12.17     15.98 o 
  -7   6   8        0.35       29.42     17.84 o 
  -6   6   8        0.62      -15.27     15.27 o 
  -5   6   8       56.91       54.00      9.08 o 
  -4   6   8       27.51        6.17     14.16 o 
  -3   6   8       10.21       10.61     13.09 o 
  -2   6   8        0.60      -13.80     13.80 o 
  -1   6   8        0.00        1.18     14.09 o 
   0   6   8       11.42       17.77      6.49 o 
   1   6   8       12.14        1.47     16.66 o 
   2   6   8        7.65       24.51      8.27 o 
  -5   7   8        0.93       -1.30     13.85 o 
  -4   7   8        9.93        1.44     16.17 o 
  -3   7   8       19.06       34.44      8.25 o 
  -2   7   8       11.50       -7.37     14.44 o 
  -1   7   8        0.24        5.48     14.09 o 
   0   7   8        3.79        0.00     10.15 o 
  -9   1   9        6.99       12.27      9.12 o 
  -8   1   9        3.00        6.59      8.53 o 
  -7   1   9       27.89       49.62      9.22 o 
  -6   1   9       27.03       39.93      8.63 o 
  -5   1   9       27.85       35.74      7.66 o 
  -4   1   9      100.32       95.86      8.04 o 
  -3   1   9       26.20       26.60      6.22 o 
  -2   1   9       67.17       65.82      6.46 o 
  -1   1   9       36.52       38.58      5.91 o 
   0   1   9       72.80       85.20      5.31 o 
   1   1   9      280.87      268.94     11.33 o 
   2   1   9       27.96       30.61      7.35 o 
   3   1   9        4.70       -9.69     13.83 o 
  -9   2   9        8.75       32.50      8.89 o 
  -8   2   9       11.40        4.30     16.21 o 
  -7   2   9        0.38       -8.46     12.36 o 
  -6   2   9        0.24      -12.05     12.05 o 
  -5   2   9        0.62       -7.21     10.28 o 
  -4   2   9      212.13      220.08      9.50 o 
  -3   2   9      236.26      214.88      9.19 o 
  -2   2   9       38.68       32.70      6.41 o 
  -1   2   9       60.69       67.33      7.19 o 
   0   2   9      113.90      111.32      8.93 o 
   1   2   9      149.89      145.37      9.37 o 
   2   2   9        1.93        4.96     12.79 o 
   3   2   9        8.31       -8.70     13.21 o 
  -9   3   9       25.55        0.00     15.98 o 
  -8   3   9        7.83       16.57     15.50 o 
  -7   3   9       13.16        1.54     19.24 o 
  -6   3   9       13.46       17.75     13.78 o 
  -5   3   9       36.32        8.70     11.99 o 
  -4   3   9       60.07       71.75      7.33 o 
  -3   3   9       26.71       33.29      6.36 o 
  -2   3   9       66.79       63.97      6.43 o 
  -1   3   9      323.03      302.63     11.02 o 
   0   3   9       80.31       75.04      5.68 o 
   1   3   9       54.21       40.86      8.42 o 
   2   3   9        3.19       15.81     12.90 o 
   3   3   9        1.30       -6.48     14.94 o 
  -8   4   9       54.99       44.45      9.53 o 
  -7   4   9       78.09       90.62      9.51 o 
  -6   4   9       38.18       44.42      7.87 o 
  -5   4   9       27.23       25.91      7.23 o 
  -4   4   9        0.00       -4.96     11.16 o 
  -3   4   9       19.33        0.00     12.84 o 
  -2   4   9        9.53        3.03     12.55 o 
  -1   4   9       50.55       50.32      7.05 o 
   0   4   9       12.98        7.57      9.50 o 
   1   4   9        0.53      -11.94     11.94 o 
   2   4   9        2.64        5.70     13.78 o 
  -7   5   9        9.06        1.58     20.02 o 
  -6   5   9       19.52       21.91     16.07 o 
  -5   5   9       69.14       67.11      8.94 o 
  -4   5   9        5.40       -5.44     13.09 o 
  -3   5   9       20.69       18.01     15.03 o 
  -2   5   9       77.99       81.50      8.44 o 
  -1   5   9       38.13       38.39      7.57 o 
   0   5   9       29.81       12.48      9.98 o 
   1   5   9        7.68       20.33     13.94 o 
   2   5   9        7.84       -1.35     14.23 o 
  -6   6   9        0.08      -12.01     12.01 o 
  -5   6   9        0.38      -13.97     13.97 o 
  -4   6   9        1.00        6.45     13.33 o 
  -3   6   9        0.78       10.14     10.45 o 
  -2   6   9        7.22       -4.77     12.50 o 
  -1   6   9       25.40        2.62     15.41 o 
   0   6   9        6.64        0.20     10.82 o 
   1   6   9       22.73       17.66     16.12 o 
  -4   7   9        0.78        8.89     15.79 o 
  -3   7   9       10.54       16.88      8.60 o 
  -2   7   9       67.01       83.16      9.60 o 
  -1   7   9      133.54      152.09     11.52 o 
  -9   0  10        1.02      -10.61     14.06 o 
  -8   0  10       97.55      108.82     11.78 o 
  -7   0  10       57.73       76.99     10.26 o 
  -6   0  10       29.25       26.38      9.22 o 
  -5   0  10       62.51       59.92      8.87 o 
  -4   0  10       34.98       35.04      7.57 o 
  -3   0  10        1.50       -5.46     10.45 o 
  -2   0  10       58.13       46.58      6.81 o 
  -1   0  10      457.04      392.06     12.98 o 
   0   0  10      159.45      153.27      6.85 o 
   1   0  10       75.86       82.79      8.49 o 
   2   0  10       50.55       26.65     18.82 o 
  -9   1  10        0.76      -10.71     14.16 o 
  -8   1  10        4.78        8.84      9.19 o 
  -7   1  10       20.81       23.02      9.55 o 
  -6   1  10        0.08       -9.22     10.49 o 
  -5   1  10        0.12       -6.76     11.30 o 
  -4   1  10        5.72      -12.03     12.03 o 
  -3   1  10       20.66       10.90     11.84 o 
  -2   1  10       17.38       14.73      6.36 o 
  -1   1  10       29.12       27.45      6.64 o 
   0   1  10       67.00       70.55      5.45 o 
   1   1  10        0.72       -7.85     11.94 o 
   2   1  10        0.07       -9.86     12.67 o 
  -8   2  10        0.13      -13.21     13.21 o 
  -7   2  10       32.05       30.85     19.76 o 
  -6   2  10       32.68       27.56      8.65 o 
  -5   2  10        3.65       -3.00     12.10 o 
  -4   2  10       11.30       24.53      6.38 o 
  -3   2  10        7.20        0.85      5.86 o 
  -2   2  10       39.30       39.13      6.64 o 
  -1   2  10      211.84      206.61     10.04 o 
   0   2  10        1.65       -8.74      8.74 o 
   1   2  10        5.38      -12.60     12.60 o 
   2   2  10        1.18        2.84     15.22 o 
  -8   3  10       73.76      110.41     11.87 o 
  -7   3  10       20.91       33.57      9.10 o 
  -6   3  10        7.46       -1.11     11.79 o 
  -5   3  10       44.03       44.38      7.83 o 
  -4   3  10        2.08        5.20     11.34 o 
  -3   3  10      270.62      269.05     10.85 o 
  -2   3  10        0.01       -6.12     10.90 o 
  -1   3  10       53.84       39.63      7.40 o 
   0   3  10       20.02       19.81      5.43 o 
   1   3  10       29.13       20.47     15.84 o 
   2   3  10       20.29       25.48      9.20 o 
  -7   4  10        2.55       -3.81     15.95 o 
  -6   4  10        0.62        1.21     13.02 o 
  -5   4  10        0.25       -3.38     12.79 o 
  -4   4  10       66.39       66.38      7.71 o 
  -3   4  10        4.69        5.58     11.86 o 
  -2   4  10       17.29       13.54     13.24 o 
  -1   4  10      105.20      103.75      8.47 o 
   0   4  10        0.31        9.07      9.87 o 
   1   4  10       11.72       22.08     17.11 o 
  -7   5  10       23.82       43.59      8.98 o 
  -6   5  10        7.56       10.73     14.04 o 
  -5   5  10       11.76      -14.65     15.55 o 
  -4   5  10       16.44       -3.57     15.27 o 
  -3   5  10       19.02        2.46     14.54 o 
  -2   5  10       22.03       39.26      7.16 o 
  -1   5  10        6.03       -9.83     14.02 o 
   0   5  10        3.86        1.74     11.03 o 
  -5   6  10        3.82       14.20     14.20 o 
  -4   6  10        0.82        0.00     12.76 o 
  -3   6  10       17.55       23.28     16.74 o 
  -2   6  10       29.38       -2.62     16.85 o 
  -1   6  10       16.62       19.83     15.25 o 
  -8   1  11        9.01       21.37     20.00 o 
  -7   1  11       29.47       38.51      9.79 o 
  -6   1  11       86.10       91.91     10.41 o 
  -5   1  11        1.13        5.01     13.26 o 
  -4   1  11       39.40       39.36      7.64 o 
  -3   1  11       23.05       28.93      7.14 o 
  -2   1  11       24.29       16.31      6.93 o 
  -1   1  11        1.82       -7.78     12.72 o 
   0   1  11        7.00       -8.02     10.31 o 
   1   1  11        3.92        8.48     15.10 o 
  -8   2  11        9.06      -16.78     16.78 o 
  -7   2  11       10.19      -13.14     13.14 o 
  -6   2  11       27.56       22.93     15.44 o 
  -5   2  11       21.29       18.04     11.94 o 
  -4   2  11       26.32       40.87      7.33 o 
  -3   2  11       18.74       14.68     14.42 o 
  -2   2  11       54.58       66.94      7.35 o 
  -1   2  11      253.15      214.09     11.25 o 
   0   2  11        4.47      -10.29     10.29 o 
   1   2  11        0.77       19.05     13.97 o 
  -7   3  11        0.00       17.89     13.16 o 
  -6   3  11       78.48       80.57      9.46 o 
  -5   3  11       23.95       17.04      7.19 o 
  -4   3  11       55.03       52.56      7.66 o 
  -3   3  11       74.85       70.66      8.30 o 
  -2   3  11       27.99        2.36     14.70 o 
  -1   3  11       13.44       18.39      6.76 o 
   0   3  11        4.66       -9.86      9.86 o 
   1   3  11        1.33       22.88      7.59 o 
  -7   4  11        0.01        4.11     14.42 o 
  -6   4  11        8.42       13.02     14.49 o 
  -5   4  11       10.51       -2.46     15.01 o 
  -4   4  11        6.18       19.78     12.74 o 
  -3   4  11        0.95        3.71     13.66 o 
  -2   4  11       11.68       20.07     12.55 o 
  -1   4  11        8.78      -11.42     14.42 o 
   0   4  11        0.27        2.26     10.17 o 
  -5   5  11        0.26       11.04     15.62 o 
  -4   5  11        5.05      -11.70     14.42 o 
  -3   5  11       11.53        9.41     14.75 o 
  -2   5  11       38.35       34.16      8.70 o 
  -7   0  12        8.06       -7.75     14.51 o 
  -6   0  12        7.39       24.82     17.70 o 
  -5   0  12       12.90      -13.54     13.54 o 
  -4   0  12       18.44       22.72     14.21 o 
  -3   0  12       11.74       -7.02     13.73 o 
  -2   0  12        1.26      -11.98     13.24 o 
  -1   0  12       14.06       16.50     13.05 o 
   0   0  12       19.55        7.26     10.52 o 
  -7   1  12        0.00        5.06     15.20 o 
  -6   1  12        1.56        9.43      8.06 o 
  -5   1  12        0.04        0.00     10.54 o 
  -4   1  12        0.81       11.65     12.50 o 
  -3   1  12       47.56       37.54      8.44 o 
  -2   1  12        7.21        1.30     13.99 o 
  -1   1  12       50.95       46.03      8.46 o 
   0   1  12        0.36        3.47      8.45 o 
  -7   2  12       22.78       13.14     19.00 o 
  -6   2  12        1.05       -5.08     13.66 o 
  -5   2  12       18.76       20.47      8.04 o 
  -4   2  12        2.53       -7.23     12.55 o 
  -3   2  12        0.76       14.11     12.88 o 
  -2   2  12       18.65       36.45      7.07 o 
  -1   2  12       11.70       -7.75     15.51 o 
  -6   3  12       21.41       25.86      8.77 o 
  -5   3  12        8.68       21.20     15.81 o 
  -4   3  12        3.47       -7.56     14.46 o 
  -3   3  12       35.90       15.82     16.45 o 
  -2   3  12       23.46       17.54     15.91 o 
  -1   3  12       13.76        2.81     17.30 o 
  -5   4  12        8.46       18.01     14.87 o 
  -4   4  12       33.24       22.32      8.94 o 
  -3   4  12       17.52        1.39     16.22 o 
  -5   1  13       12.29       10.47     15.62 o 
  -4   1  13       48.80       54.14      9.79 o 
  -3   1  13       86.07       89.28     10.03 o 
  -5   2  13       23.32       24.35      9.01 o 
  -4   2  13       12.45      -12.13     15.29 o 
  -3   2  13        3.18      -15.67     15.67 o 
                                                 
